# Supplementary material for: Guanidine Acetic Acid Alters Tissue Bound Amino Acid Profiles and Oxidative Status in Finishing Pigs
Source: Animals (Basel). 2023 May 12;13(10):1626. doi: 10.3390/ani13101626 (PMC10215443; doi:10.3390/ani13101626)
Supplement: Supplementary file 1 [file animals-13-01626-s001.zip]

Archive with 1 entries (1 files):
- animals-2249139-supplementary.pdf
